# Supplementary material for: The Panflute Technique: Novel 3D-Printed Patient Specific Instrumentation to Guide Curved Intra-Articular Osteotomies for Tibial Plateau Malunions
Source: J Clin Med. 2024 Oct 17;13(20):6175. doi: 10.3390/jcm13206175 (PMC11508563; doi:10.3390/jcm13206175)
Supplement: Supplementary file 1 [file jcm-13-06175-s001.zip]

Archive with 1 entries (1 files):
- jcm-3254439-supplementary.mp4
